# Supplementary material for: Conceptualization, Operationalization, and Utilization of Race and Ethnicity in Major Epidemiology Journals, 1995–2018: A Systematic Review
Source: Am J Epidemiol. 2022 Aug 8;192(3):483–96. doi: 10.1093/aje/kwac146 (PMC9985111; doi:10.1093/aje/kwac146)
Supplement: Web_Material_kwac146 [file web_material_kwac146.zip]

Archive with 1 entries (1 files):
- kwac146 Martinez Web material.pdf
